# Supplementary material for: Identification of Salivary Gland Proteins Depleted after Blood Feeding in the Malaria Vector Anopheles campestris-like Mosquitoes (Diptera: Culicidae)
Source: PLoS One. 2014 Mar 5;9(3):e90809. doi: 10.1371/journal.pone.0090809 (PMC3944739; doi:10.1371/journal.pone.0090809)
Supplement: Table S1 — A list of major protein spots decreased in volume immediately after the first blood feeding in female An. campestris -like salivary glands identified by NanoLC-MS, along with E-value and ion score. (XLS) [file pone.0090809.s001.xls]

## Sheet: Sheet1
A list of major protein spots decreased in volume immediately after the first blood feeding in female An. campestris-like salivary glands identified by NanoLC-MS, along with E-value and ion score
SN	Accession number	Protein description	protein score	No. of Peptide	%coverage	database Mw/pI	Observed Mw/pI	peptide Seq	E-value	ion score
1	gi|4582524	apyrase [Anopheles gambiae]	31	1	1	62.075/8.88	68.0/9.8	R.VFHTVQELR.K	8.1	31
	gi|58394160	AGAP011971-PA [Anopheles gambiae str. PEST]	31	1	1	62.159/8.66	68.0/9.8	R.VFHTVQELR.K	8.1	31
2	gi|208657633	putative 5' nucleotidase/apyrase [Anopheles darlingi]	68	2	6	63.527/8.72	67.0/8.0	K.NVPDQSFPLTLIHINDLHAR.F	100	14
								K.QLPPDAMTLGNHEFDHSPK.G	0.014	54
	gi|27372911	salivary apyrase [Anopheles stephensi]	50	1	1	64.704/6.77	67.0/8.0	K.ELPPDAMTLGNHEFDHSPK.G	0.16	47
	gi|4582528	putative 5'-nucleotidase [Anopheles gambiae]	47	1	3	63.933/6.42	67.0/8.0	K.ELPPDAMTLGNHEFDHSPK.G	0.062	47
3	gi|347968035	AGAP002538-PA [Anopheles gambiae str. PEST]	37	1	2	36.472/5.53	56.0/7.5	R.NLTTDELSR.L	0.81	39
	gi|170037719	cholinesterase [Culex quinquefasciatus]	35	1	1	63.646/5.16	56.0/7.5	K.DLFQFDNKK.R	2.8	35
	gi|19335684	putative mucin-like protein [Aedes aegypti]	35	1	3	28.964/5.10	56.0/7.5	M.AVTISHSK.V	1.7	35
4	gi|170033361	conserved hypothetical protein [Culex quinquefasciatus]	41	1	2	38.624/5.62	55.0/7.2	R.NDDLHDIER.F	0.69	41
	gi|312373241	hypothetical protein AND_17702 [Anopheles darlingi]	37	1	4	23.891/5.91	55.0/7.2	K.LVQDFTVMR.R	1	37
	gi|158299612	AGAP008948-PA [Anopheles gambiae str. PEST]	37	1	1	84.610/9.19	55.0/7.2	R.QGTNEFYLLK.I	1.1	37
	gi|312376314	hypothetical protein AND_12868 [Anopheles darlingi]	32	1	3	74.231/4.84	55.0/7.2	K.KINLNLNELDLPQLTSEDLR.Q	1.7	32
5	gi|242021351	hypothetical protein Phum_PHUM512530 [Pediculus humanus corporis]	35	1	3	33.695/9.37	55.0/9.8	R.DLNLLTPTSM.-	3	35
6	gi|170046888	serine/threonine-protein kinase rio3 [Culex quinquefasciatus]	33	2	5	56.898/9.35	52.0/6.7	R.SRLSGAASCDHR.S	24	20
								R.VGYKVNEDGEMVTK.H	52	15
	gi|347966567	AGAP013246-PA [Anopheles gambiae str. PEST]	33	1	2	46.036/8.83	52.0/6.7	R.IGLNQHNKVR.H	4.2	33
7	gi|190576759	anti-platelet protein [Anopheles gambiae]	40	1	4	27.172/4.13	38.0/4.1	R.EQELSDCIVDKR.D	0.94	40
	gi|19335684	putative mucin-like protein [Aedes aegypti]	35	1	3	28.964/5.1	38.0/4.1	M.AVTISHSK.V	2.7	35
8							37.0/7.1
9	gi|241998444	sil1, putative [Ixodes scapularis]	30	1	2	36.433/5.08	37.0/7.3	R.LNLETGRR.E	12	30
10	gi|15718081	D7 protein [Anopheles stephensi]	41	1	3	36.853/8.79	36.0/7.7	R.QLYHGTVEGAAK.I	0.78	41
	gi|315583502	Chain A, Crystal Structure Of Anst-D7l1	41	1	4	34.833/8.79	36.0/7.7	R.QLYHGTVEGAAK.I	0.78	41
	gi|157131324	cell division cycle [Aedes aegypti]	38	2	4	30.742/5.21	36.0/7.7	R.TQDGGSGTLGATR.S	46	17
								R.TQDGGSGTLGATR.S	0.33	38
	gi|241597923	hypothetical protein IscW_ISCW009453 [Ixodes scapularis]	33	1	2	33.329/10.98	36.0/7.7	R.TPSESGAVR.R	1.6	33
11	gi|158285343	AGAP007618-PA [Anopheles gambiae str. PEST]	37	1	2	30.994/8.42	35.0/9.4	R.LADMMR.Q	0.38	37
	gi|241998832	SAM dependent methyltransferase, putative [Ixodes scapularis]	34	1	4	41.086/9.10	35.0/9.4	R.GSIHGIMKFPLNLCVK.L	3.7	34
12	gi|4538887	D7-related 1 protein [Anopheles gambiae]	55	2	6	19.053/9.24	20.0/7.9	K.LIKPLNAIEK.D	0.0061	55
								K.LIKPLNAIEK.D	7.4	24
	gi|58389659	AGAP008284-PA [Anopheles gambiae str. PEST]	55	2	6	19.119/9.24	20.0/7.9	K.LIKPLNAIEK.D	0.0061	55
								K.LIKPLNAIEK.D	7.4	24
	gi|16225961	short form D7r1 salivary protein [Anopheles arabiensis]	55	2	6	19.044/9.17	20.0/7.9	K.LIKPLNAIEK.D	0.0061	55
								K.LIKPLNAIEK.D	7.4	24
13	gi|241616200	cyclophilin A, putative [Ixodes scapularis]	41	1	4	22.083/9.15	20.0/9.0	K.FEDENFILK.H	0.25	43
14	gi|16225961	short form D7r1 salivary protein [Anopheles arabiensis]	56	3	6	19.044/9.17	19.0/9.8	K.LIKPLNAIEK.D	0.98	33
								K.LIKPLNAIEK.D	0.038	47
								K.LIKPLNAIEK.D	0.0049	56
	gi|4538887	D7-related 1 protein [Anopheles gambiae]	56	3	6	19.053/9.24	19.0/9.8	K.LIKPLNAIEK.D	0.98	33
								K.LIKPLNAIEK.D	0.038	47
								K.LIKPLNAIEK.D	0.0049	56
	gi|58389659	AGAP008284-PA [Anopheles gambiae str. PEST]	56	3	6	19.119/9.24	19.0/9.8	K.LIKPLNAIEK.D	0.98	33
								K.LIKPLNAIEK.D	0.038	47
								K.LIKPLNAIEK.D	0.0049	56
15	gi|270014872	hypothetical protein TcasGA2_TC010859 [Tribolium castaneum]	31	1	4	16.087/7.75	17.0/6.8	-.MGDMQR.R	2.5	31
	gi|328788040	PREDICTED: zinc finger protein 407-like [Apis mellifera]	31	1	7	15.471/9.90	17.0/6.8	-.MMVTGGAVR.F	6.7	31
16							17.0/7.3
17							14.0/7.0
18	gi|312381960	hypothetical protein AND_05658 [Anopheles darlingi]	38	1	4	16.978/7.68	14.0/7.9	R.KSLEAMR.E	0.74	38
	gi|170067091	conserved hypothetical protein [Culex quinquefasciatus]	30	1	4	18.416/8.45	14.0/7.9	-.MDGRVLQR.N	9.6	30
19	gi|13537666	gSG6 protein [Anopheles gambiae]	87	2	10	13.657/5.30	12.0/6.5	R.DKVYCGHLDCTR.V	1.1	38
								K.VYCGHLDCTR.V	0.072	49
	gi|114864550	gsg6 salivary peptide [Anopheles funestus]	38	1	10	13.622/5.11	12.0/6.5	R.DQVYCGHIDCTR.V	0.48	38
Control	gi|94468966	heat shock cognate 70 [Aedes aegypti]	515	10	17	71.388/5.31	77.0/5.47	R.TTPSYVAFTDTER.L	0.00019	71
								K.NQVAMNPTNTIFDAK.R	8.3	24
								K.DAGTISGLNVLR.I	7e-05	76
								R.IINEPTAAAIAYGLDK.K	0.00033	68
								R.IINEPTAAAIAYGLDKK.T	0.00013	72
								R.FEELNADLFR.S	0.0029	59
								K.ASIHDIVLVGGSTR.I	0.033	49
								K.LLQDFFNGK.E	0.039	48
								K.FELSGIPPAPR.G	0.57	37
								K.NALESYCFNMK.A	99	14
	gi|379698914	heat shock protein 68 [Bombyx mori]	196	3	6	69.667/5.69	77.0/5.47	R.TTPSYVAFTDTER.L	0.00073	71
								R.IINEPTAAALAYGLDK.N	0.0014	68
								R.FEELNADLFR.G	0.0096	59
	gi|62526643	heat shock protein 70 [Culex pipiens]	117	2	4	70.761/5.55	77.0/5.47	R.IINEPTAAALAYGLDK.N	0.0014	68
								K.SAIHDIVLVGGSTR.I	0.12	49
